# Supplementary material for: Survey-Based Insights into Romania’s Pathology Services: Charting the Path for Future Progress
Source: Healthcare (Basel). 2025 May 30;13(11):1302. doi: 10.3390/healthcare13111302 (PMC12155235; doi:10.3390/healthcare13111302)
Supplement: Supplementary file 1 [file healthcare-13-01302-s001.zip]

Archive with 1 entries (1 files):
- healthcare-3602866-supplementary.pdf
